# Supplementary material for: Arabidopsis NF–YC7 Interacts with CRY2 and PIF4/5 to Repress Blue Light-Inhibited Hypocotyl Elongation
Source: Int J Mol Sci. 2023 Aug 4;24(15):12444. doi: 10.3390/ijms241512444 (PMC10419918; doi:10.3390/ijms241512444)
Supplement: Supplementary file 1 [file ijms-24-12444-s001.zip]

Archive with 1 entries (1 files):
- ijms-2395574-supplementary.pdf
